# Supplementary material for: Unraveling the Kinetics of the 10–23 RNA-Cleaving DNAzyme
Source: Int J Mol Sci. 2023 Sep 5;24(18):13686. doi: 10.3390/ijms241813686 (PMC10531344; doi:10.3390/ijms241813686)
Supplement: Supplementary file 1 [file ijms-24-13686-s001.zip]

Archive with 1 entries (1 files):
- ijms-2474500-supplementary.pdf
